# Supplementary material for: Contamination by Aflatoxins B/G in Food and Commodities Imported in Southern Italy from 2017 to 2020: A Risk-Based Evaluation
Source: Toxins (Basel). 2021 May 22;13(6):368. doi: 10.3390/toxins13060368 (PMC8224785; doi:10.3390/toxins13060368)
Supplement: Supplementary file 1 [file toxins-13-00368-s001.zip]

Archive with 1 entries (1 files):
- toxins-1225672-supplementry.pdf
